# Supplementary material for: Elucidating the Influence of Serum Concentration, Sex, and Particle Size on Iron Oxide Nanoparticle–Lipid Biocorona Formation
Source: Nanomaterials (Basel). 2026 Jun 1;16(11):683. doi: 10.3390/nano16110683 (PMC13258708; doi:10.3390/nano16110683)
Supplement: Supplementary file 1 [file nanomaterials-16-00683-s001.zip]

Archive with 9 entries (8 files):
- nanomaterials-4334647-supplementary - 副本/
- nanomaterials-4334647-supplementary - 副本/Table S1. Multiple reaction monitoring (MRMs) list of lipids and identifier..pdf
- nanomaterials-4334647-supplementary - 副本/Table S2. Male 50 nm Comparison of Lipid Corona Profiles Between Serum Concentration.pdf
- nanomaterials-4334647-supplementary - 副本/Table S3. Male 100 nm Comparison of Lipid Corona Profiles Between Serum Concentration.pdf
- nanomaterials-4334647-supplementary - 副本/Table S4. Female 50 nm Comparison of Lipid Corona Profiles Between Serum Concentration.pdf
- nanomaterials-4334647-supplementary - 副本/Table S5. Female 100 nm Comparison of Lipid Corona Profiles Between Serum Concentration.pdf
- nanomaterials-4334647-supplementary - 副本/Table S6. Correlation Analysis of Fe3O4 NP-BC Lipid Abundance in Relation to Serum Concentration.pdf
- nanomaterials-4334647-supplementary - 副本/Table S7. Comparison of Lipid Corona Profiles Between Sexes.pdf
- nanomaterials-4334647-supplementary - 副本/Table S8. Comparison of Lipid Corona Profiles Between Nanoparticle Sizes.pdf
